# Supplementary material for: CRI-SPA: a high-throughput method for systematic genetic editing of yeast libraries
Source: Nucleic Acids Res. 2023 Aug 12;51(17):e91. doi: 10.1093/nar/gkad656 (PMC10516668; doi:10.1093/nar/gkad656)
Supplement: gkad656_supplemental_files [file gkad656_supplemental_files.zip]

Archive with 5 entries (5 files):
- plasmid sequences.zip
- Supp Methods S1.pdf
- Supp Methods S2.pdf
- Supplementary Figure S8.pptx
- Supplementary Material.docx
